# Supplementary material for: Systematic Study of Ciprofloxacin Release from Lipid-Based Nanocarriers
Source: Pharmaceutics. 2026 Jun 12;18(6):727. doi: 10.3390/pharmaceutics18060727 (PMC13306639; doi:10.3390/pharmaceutics18060727)
Supplement: Supplementary file 1 [file pharmaceutics-18-00727-s001.zip]

Archive with 1 entries (1 files):
- pharmaceutics-4324600-supplementary.pdf
